# Supplementary material for: Cost-Constrained feature selection in binary classification: adaptations for greedy forward selection and genetic algorithms
Source: BMC Bioinformatics. 2020 Jan 28;21:26. doi: 10.1186/s12859-020-3361-9 (PMC6986087; doi:10.1186/s12859-020-3361-9)
Supplement: Supplementary file 1 — Additional file 1 Run-time overview table. Median run-time in seconds for the execution of one feature selection run. All results of methods and Settings analyzed in the simulations of this paper are given rounded to two digits. [file 12859_2020_3361_MOESM1_ESM.csv]

	Setting A	Setting B	Setting C	Setting D	Setting E	Setting F	Setting G	Setting H	Setting I	Setting J	Setting K	Setting R	Setting S_15	Setting S_30
FS	0.56	0.11	4.14	0.63	99.54	60.93	10.01	8.55	7.11	7.35	3.08	11.57	76.3	176.21
cFS	0.75	0.11	8.28	0.86	196.2	110.85	28.12	10.92	11.55	8.1	6.06	39.56	191.57	527.9
cFS.mean	0.68	0.11	8.07	0.88	122.51	82.9	22.07	9.72	9.22	7.7	4.65	24.25	131.94	308.56
cFS.max	0.66	0.11	7.27	0.69	113.36	72.61	18.32	9.36	8.83	7.61	4.18	20.02	114.04	269.26
fGA	25.9	11.54	39.94	16.57	179.58	196.13	164.68	57.59	71.86	74.75	36.44	206.57	214.98	446.26
cGA	30.5	14.34	55.85	24.49	309.19	179.92	171.15	73.81	101.79	106.19	62.15	213.31	396.15	681.08
Filter.tTest	0.11	0.11	0.85	1.1	4.84	6.27	1.1	1.07	1.16	1.13	0.96	0.94	11.92	12.09
Filter.Symuncert	0.01	0.01	0.05	0.06	0.23	0.27	0.1	0.06	0.06	0.06	0.06	0.1	1.45	1.44
Filter.PraznikJMIM	0.01	0.01	0.19	0.21	3.6	3.97	0.23	0.2	0.21	0.21	0.15	0.16	6.27	6.13
Filter.RangerImpurity	0.54	0.54	1.01	1.39	2.07	2.85	1.28	1.28	1.34	1.33	1.13	0.97	31.17	31.7
